# Supplementary material for: A new tandem repeat-based genotyping scheme for the global surveillance of Xanthomonas citri pv. mangiferaeindicae, an understudied bacterial pathogen of major importance to mango and cashew production
Source: PLoS One. 2025 Nov 26;20(11):e0336768. doi: 10.1371/journal.pone.0336768 (PMC12654951; doi:10.1371/journal.pone.0336768)
Supplement: S1 Table — (XLSX) [file pone.0336768.s002.xlsx]

## Sheet: Table S1
Sample	Country	Host	Haplotype	AFLP cluster (DAPC)	MLVA-16 cluster (DAPC)
CFBP2912	Brazil	Mangifera indica	NA	NA	NA
CFBP2913	Brazil	Mangifera indica	NA	NA	NA
CFBP2914	Brazil	Mangifera indica	NA	NA	NA
JV1094	South Africa	Mangifera indica	Xmi-01	A	3
JV1102	South Africa	Mangifera indica	Xmi-01	A	3
JV1105	South Africa	Mangifera indica	Xmi-01	A	3
JV1107	South Africa	Mangifera indica	Xmi-01	A	3
JV1114	South Africa	Mangifera indica	Xmi-01	A	3
CFBP2915	South Africa	Mangifera indica	Xmi-02	A	3
JG730	South Africa	Mangifera indica	Xmi-02	A	3
JV1085	South Africa	Mangifera indica	Xmi-02	A	3
JV1089	South Africa	Mangifera indica	Xmi-02	A	3
JV1098	South Africa	Mangifera indica	Xmi-02	A	3
JV1110	South Africa	Mangifera indica	Xmi-02	A	3
JV1111	South Africa	Mangifera indica	Xmi-02	A	3
JV1112	South Africa	Mangifera indica	Xmi-02	A	3
JV1116	South Africa	Mangifera indica	Xmi-02	A	3
JV1123	South Africa	Mangifera indica	Xmi-02	A	3
JV1126	South Africa	Mangifera indica	Xmi-02	A	3
JV1129	South Africa	Mangifera indica	Xmi-02	A	3
JV1130	South Africa	Mangifera indica	Xmi-02	A	3
JV1132	South Africa	Mangifera indica	Xmi-02	NA	3
JV1147	South Africa	Mangifera indica	Xmi-02	A	3
JV1149	South Africa	Mangifera indica	Xmi-02	A	3
JV1150	South Africa	Mangifera indica	Xmi-02	A	3
A23	Reunion	Mangifera indica	Xmi-03	A	3
B17	Reunion	Mangifera indica	Xmi-03	A	3
CFBP2926	South Africa	Mangifera indica	Xmi-03	A	3
CFBP2927	Reunion	Mangifera indica	Xmi-03	A	3
JF951	South Africa	Mangifera indica	Xmi-03	A	3
JF955	Comoros	Mangifera indica	Xmi-03	A	3
JG098-02	Mauritius	Mangifera indica	Xmi-03	A	3
JG727	South Africa	Mangifera indica	Xmi-03	A	3
JJ234-01	New Caledonia	Mangifera indica	Xmi-03	A	3
JJ234-04	New Caledonia	Mangifera indica	Xmi-03	A	3
JJ234-05	New Caledonia	Mangifera indica	Xmi-03	A	3
JM022-03	New Caledonia	Mangifera indica	Xmi-03	A	3
JM023-03	New Caledonia	Mangifera indica	Xmi-03	A	3
JM024-03	New Caledonia	Mangifera indica	Xmi-03	A	3
JM024-04	New Caledonia	Mangifera indica	Xmi-03	A	3
JR510-01	Reunion	Mangifera indica	Xmi-03	A	3
JR539-01	Reunion	Mangifera indica	Xmi-03	A	3
JR561-01	Reunion	Mangifera indica	Xmi-03	A	3
JR734	Reunion	Mangifera indica	Xmi-03	A	3
JR740	Reunion	Mangifera indica	Xmi-03	A	3
JS578-01	Reunion	Mangifera indica	Xmi-03	A	3
JS646-01	Reunion	Mangifera indica	Xmi-03	A	3
JV1099	South Africa	Mangifera indica	Xmi-03	A	3
JV1118	South Africa	Mangifera indica	Xmi-03	A	3
JV1125	South Africa	Mangifera indica	Xmi-03	A	3
JV1148	South Africa	Mangifera indica	Xmi-03	A	3
JY196-01	Reunion	Mangifera indica	Xmi-03	NA	3
LC120	Mauritius	Mangifera indica	Xmi-03	NA	3
LG081-25	Reunion	Mangifera indica	Xmi-03	NA	3
LH025-05	Reunion	Mangifera indica	Xmi-03	NA	3
JM024-02	New Caledonia	Mangifera indica	Xmi-04	NA	3
JS646-05	Reunion	Mangifera indica	Xmi-04	A	3
CFBP2934	South Africa	Mangifera indica	Xmi-05	A	3
JF29-05	Mauritius	Mangifera indica	Xmi-05	A	3
JG098-01	Mauritius	Mangifera indica	Xmi-05	A	3
JP501-01	Reunion	Mangifera indica	Xmi-05	A	3
JR540-04	Reunion	Mangifera indica	Xmi-05	A	3
JR729	Reunion	Mangifera indica	Xmi-05	A	3
JR742	Reunion	Mangifera indica	Xmi-05	A	3
JR749	Reunion	Mangifera indica	Xmi-05	A	3
JS561	Reunion	Mangifera indica	Xmi-05	NA	3
JS569-03	Reunion	Mangifera indica	Xmi-05	A	3
JS570-01	Reunion	Mangifera indica	Xmi-05	NA	3
JS626-05	Reunion	Mangifera indica	Xmi-05	A	3
JV1134	South Africa	Mangifera indica	Xmi-05	A	3
JV1137	South Africa	Mangifera indica	Xmi-05	A	3
LH020-01	Reunion	Mangifera indica	Xmi-05	NA	3
JQ707-01	Reunion	Mangifera indica	Xmi-06	NA	3
JQ707-12	Reunion	Mangifera indica	Xmi-06	NA	3
JQ707-17	Reunion	Mangifera indica	Xmi-06	NA	3
A36	Reunion	Mangifera indica	Xmi-07	CD	4
CFBP2939	Réunion	Schinus terebinthifolius	Xmi-07	CD	4
G2	Reunion	Mangifera indica	Xmi-07	CD	4
JR554-01	Reunion	Mangifera indica	Xmi-07	CD	4
JR596-01	Reunion	Rhus longipes	Xmi-07	CD	4
JR596-02	Reunion	Rhus longipes	Xmi-07	CD	4
JR598-01	Reunion	Mangifera indica	Xmi-07	NA	4
JR606-01	Reunion	Schinus terebinthifolius	Xmi-07	CD	4
JV0803-06	Reunion	Schinus terebinthifolius	Xmi-07	NA	4
LG057-03	Reunion	Schinus terebinthifolius	Xmi-07	NA	4
LG080-07	Reunion	Schinus terebinthifolius	Xmi-07	NA	4
LG081-18	Reunion	Mangifera indica	Xmi-07	NA	4
LH009-08	Reunion	Schinus terebinthifolius	Xmi-07	NA	4
CFBP2930	Mauritius	Mangifera indica	Xmi-08	CD	4
JR731	Reunion	Mangifera indica	Xmi-08	CD	4
JV0803-07	Reunion	Schinus terebinthifolius	Xmi-08	NA	4
CFBP1716	India	Mangifera indica	Xmi-09	B	2
CFBP2917	India	Mangifera indica	Xmi-09	B	2
CFBP2929	Taiwan	Mangifera indica	Xmi-10	B	2
JN570	Japan	Mangifera indica	Xmi-10	B	2
JN576	Japan	Mangifera indica	Xmi-10	B	2
JN581	Japan	Mangifera indica	Xmi-10	B	2
CFBP2935	Australia	Mangifera indica	Xmi-11	CD	4
JF28-08	Australia	Mangifera indica	Xmi-11	CD	4
NCPPB3124	Australia	Mangifera indica	Xmi-11	NA	4
CFBP2922	Australia	Mangifera indica	Xmi-12	CD	4
JF28-09	Australia	Mangifera indica	Xmi-12	CD	4
JF28-10	Australia	Mangifera indica	Xmi-12	CD	4
JF28-11	Australia	Mangifera indica	Xmi-12	CD	4
JP683	India	Mangifera indica	Xmi-13	A	5
JQ611-01	India	Mangifera indica	Xmi-13	A	5
NCPPB3596	India	Mangifera indica	Xmi-13	NA	5
CFBP9184	Burkina Faso	Anacardium occidentale	Xmi-14	NA	1
LM004-10	Burkina Faso	Anacardium occidentale	Xmi-14	NA	1
LM010-03	Burkina Faso	Mangifera indica	Xmi-14	NA	1
CFBP9185	Burkina Faso	Mangifera indica	Xmi-15	NA	1
LH127-01	Burkina Faso	Mangifera indica	Xmi-15	NA	1
LH127-02	Burkina Faso	Mangifera indica	Xmi-15	NA	1
LK140-01	Burkina Faso	Mangifera indica	Xmi-15	NA	1
LL008-02	Burkina Faso	Mangifera indica	Xmi-15	NA	1
LL043a	Burkina Faso	Mangifera indica	Xmi-15	NA	1
LM003-01	Burkina Faso	Anacardium occidentale	Xmi-15	NA	1
LM003-03	Burkina Faso	Anacardium occidentale	Xmi-15	NA	1
LM012-09	Burkina Faso	Mangifera indica	Xmi-15	NA	1
LM013-02	Burkina Faso	Mangifera indica	Xmi-15	NA	1
LM013-07	Burkina Faso	Mangifera indica	Xmi-15	NA	1
LM023-03	Burkina Faso	Mangifera indica	Xmi-15	NA	1
LM037-21	Burkina Faso	Mangifera indica	Xmi-15	NA	1
LM043-07	Burkina Faso	Mangifera indica	Xmi-15	NA	1
JM023-02	New Caledonia	Mangifera indica	Xmi-16	A	3
JV1087	South Africa	Mangifera indica	Xmi-17	A	3
JK119-02	South Africa	Mangifera indica	Xmi-18	A	3
JV1108	South Africa	Mangifera indica	Xmi-19	A	3
JV1135	South Africa	Mangifera indica	Xmi-20	A	3
LG081-34	Reunion	Mangifera indica	Xmi-21	NA	3
JS654-03	Reunion	Mangifera indica	Xmi-22	A	3
JP782-01	Rodrigues	Mangifera indica	Xmi-23	A	3
CFBP2936	Mauritius	Mangifera indica	Xmi-24	A	3
JQ707-16	Reunion	Mangifera indica	Xmi-25	NA	3
JS563-01	Reunion	Mangifera indica	Xmi-26	NA	3
CFBP2925	Reunion	Mangifera indica	Xmi-27	NA	3
JV1124	South Africa	Mangifera indica	Xmi-28	A	3
LG081-05	Reunion	Mangifera indica	Xmi-29	NA	3
LH025-01	Reunion	Mangifera indica	Xmi-30	NA	3
JY196-40	Reunion	Mangifera indica	Xmi-31	NA	4
JN573	Japan	Mangifera indica	Xmi-32	B	2
LH006-08	Reunion	Schinus terebinthifolius	Xmi-33	NA	4
CFBP1717	Reunion	Mangifera indica	Xmi-34	CD	4
LG081-27	Reunion	Mangifera indica	Xmi-35	NA	4
LG056-10	Reunion	Schinus terebinthifolius	Xmi-36	NA	4
LH021-02	Reunion	Mangifera indica	Xmi-37	NA	4
A5-4	Reunion	Mangifera indica	Xmi-38	CD	4
JN583	Japan	Mangifera indica	Xmi-39	B	2
JR737	Reunion	Mangifera indica	Xmi-40	CD	4
LA086-01	Comoros	Mangifera indica	Xmi-41	CD	4
LD109-01	Indonesia	Mangifera indica	Xmi-42	NA	5
JP682	India	Mangifera indica	Xmi-43	A	5
LM043-06	Burkina Faso	Mangifera indica	Xmi-44	NA	1
GXG07	China	Mangifera indica	Xmi-45	NA	5
JM020	Thailand	Mangifera indica	Xmi-46	A	5
