# Supplementary material for: A new tandem repeat-based genotyping scheme for the global surveillance of Xanthomonas citri pv. mangiferaeindicae, an understudied bacterial pathogen of major importance to mango and cashew production
Source: PLoS One. 2025 Nov 26;20(11):e0336768. doi: 10.1371/journal.pone.0336768 (PMC12654951; doi:10.1371/journal.pone.0336768)
Supplement: S2 Table — (XLSX) [file pone.0336768.s003.xlsx]

## Sheet: Table S2
LOCUS	TR length (bp)	Position CFBP1716	Amplification in Xca	ORF putative function	Primers sequences (5' --> 3')	PCR Mix for typing	Annealing temperature	Primer concentration (µM)
Xcm0323	27	323 106 --> 323 186	Yes	Intergenic	CCCGAGCCAAACCGAATCAC	Xcmi6	68°C	0.3
					YY-GCAGCCGACCCGCGCATCCA
Xcm0497	16	497 019 --> 497 165	No	Intergenic	GCCTGCGTCGTCGATGACAT	Xcmi7	67°C	0.3
					ATTO565-CCTCCAACGCGCAATACCGA
Xcm0794	15	794 526 --> 794 565	No	Protein of unknown function	CCGAGTTCGCCGACACTGCT	Xcmi7	67°C	0.3
					6-FAM-AGTTTCTTCCACCGCTTCGTCCT
Xcm0909	22	909 920 --> 909 972	No	Intergenic	ATCGCCACCCTGGAACATGACA	Xcmi3	66°C	0.9
					YY-ATGTGGACAAGCCGCGCAAT
Xcm0943	33	943 695 --> 944 023	No	Protein of unknown function	GTATGTTTGAAGGCTTCGAA	Xcmi7	67°C	0.9
					GGTTCATCTAATCGGTTCGG
Xcm1001	10	1 001 476 --> 1 001 492	No	Intergenic	ACTGACGCAACATGGACGCCAC	Xcmi3	66°C	0.6
					DFO-ATGCGGGCGTTGTGCGTTTC
Xcm1496	11	1 496 267 --> 1 496 306	Yes	Intergenic	GGCCACGGCTGCGAAACTCA	Xcmi2	66°C	0.3
					6-FAM-GTGCCAACGCCACCGACGAT
Xcm2532	22	2 532 365 --> 2 532 427	No	Replication protein C	ACCAAGACCAGCAAGCGATG	Xcmi5	62°C	0.3
					ATTO565-CCGACGAACCCGAATACCG
Xcm2555	23	2 555 950 --> 2 556 019	Yes b	Intergenic	CGCCGCCTTTCTGGTTGAGA	Xcmi5	62°C	0.3
					6-FAM-GGCTGGAACTGCTGACCTT
Xcm2977	15	2 977 088 --> 2 977 125	Yes	Protein-export membrane protein	GCGTCTACCAATTCCGCCACCT	Xcmi7	67°C	0.3
					YY-AGCTCACCCAGCCGTTGCC
Xcm3117	11	3 117 938 --> 3 117 964	No	Intergenic	GCTGCGGATACAACTCTCGAA	Xcmi3	66°C	0.3
					ATTO565-CGATGCAGGTTTAGACATCCCA
Xcm3141	117	3 141 502 --> 3 141 852	Yes	Intergenic	TGGAGTTGCGGCAGTCTTGA	Xcmi4a	66°C	0.3
					6-FAM-CGGTGGAGCGGTGGGTTA
Xcm3755	10	3 755 447 --> 3 755 473	Yes	Intergenic	GCCGGTGACGATGACTGTATCCA	Xcmi2	66°C	0.3
					DFO-AGCAGATGAGCAGCATTCCT
Xcm3763	18	3 763 535 --> 3 763 579	Yes	TonB-dependent receptor	CCCGATAGCTGTTGACCCAGT	Xcmi2	66°C	0.3
					ATTO565-CTGAGCCCGGAAAAGTCCACC
Xcm3942	12	3 942 250 --> 3 942 278	Yes	TetR family transcriptional regulator	CGCGCATCCTCGACCGCTA	Xcmi1	66°C	0.3
					DFO-CCGGCCATGGTGGTACTGAC
Xcm3948	166	3 948 716 --> 3 949 059	No	Intergenic	TCGGCGATTATGCGTTCTGG	Xcmi4b	69°C	0.3
					ATTO565-TTGCGGCTGGCTGTCGTTTG
Xcm4232	11	4 232 451 --> 4 232 488	No	Intergenic	ATTGCTGCAGTTCCGTCCT	Xcmi 1	66°C	0.3
					6-FAM-TCGACCTCTTGCGGTTTCCAG
Xcm4334	172	4 334 965 --> 4 335 481	Yes	Protein of unknown function	ACGACAGAACCCGGCTTATC	Xcmi4a	66°C	0.9
					YY-CAGGCGGTGGAAGGGAGT
Xcm4431	42	4 431 522 --> 4 431 587	Yes	Protein of unknown function	ACGCCACCAATTCTTGACGACT	Xcmi 1	66°C	0.6
					YY-TGGAAAAACCGCTCGGGCAAT
Xcm4486	12	4 486 943 --> 4 486 976	Yes b	Methanol dehydrogenase heavy chain (mxaF gene)	CGGTTTTCATCTCCCACGACA	Xcmi1	66°C	0.6
					ATTO565-GGGTAGACGCACATGCACCAA
Xcm4578	133	4 578 967 --> 4 579 310	No	Intergenic	ACACCATGGGCGCAGTCAAC	Xcmi4b	69°C	0.3
					DFO-TGCCGCAGGGAATGGACCGA
Xcm4970	25	4 970 071 --> 4 970 145	No	Intergenic	AGACATCTGCGCAAACGTCC	Xcmi3	66°C	0.3
					6-FAM-CAGCACGGCAGGCGAGCATT
Xcm5175	18	5 175 879 --> 5 175 931	Yes	ABC transporter ATP-binding protein	CAGCGCCTGATCCAGATGAA	Xcmi2	66°C	0.6
					YY-GGTCAGCGGCTCGTCGTAG
XL6 a	7	2 678 065 -->2 678 121	No	Intergenic	ATCGCACAGCAGCAACGAAGG	Pool 1	68°C	0.3
					NED-TGACAAGCAGGAGCAGGCGCATGG
XL7 a	7	3 392 261 --> 3 392 309	No	Intergenic	TCCTGCGATGGCGAGTGG	Pool 2	68°C	0.3
					PET-TGCGCAAGCTGGTCAAGTGG
a from Pruvost et al., 2011
b Amplification in Xca strains but different size because of an indel detected in genomes sequences
DFO : Dragon Fly Orange
YY : Yakima Yellow
