# Supplementary material for: A new tandem repeat-based genotyping scheme for the global surveillance of Xanthomonas citri pv. mangiferaeindicae, an understudied bacterial pathogen of major importance to mango and cashew production
Source: PLoS One. 2025 Nov 26;20(11):e0336768. doi: 10.1371/journal.pone.0336768 (PMC12654951; doi:10.1371/journal.pone.0336768)
Supplement: S3 Table — (XLSX) [file pone.0336768.s004.xlsx]

## Sheet: Table S3
strain	cas	repeat	spacer1	spacer2	spacer3	spacer4	spacer5
GXG07	no	TGGAAACGGTCAATGGCAGCATC	GAGATCGGTGCCGGTGCGCAAACCAAGAACG	CGCATCGGCGACAACGCGCGTACCGGTGGCG	ACGCTGGGCCAGAAAGTGACGGTGTCCGGCGGGC	CTCGCCGAGCGCGGCAGCCAGATCAGTGGCGGCG	GGGCTGGTGGGAACCGAGCTCGGCAAGGGCA
CFBP1716	no	TGGAAACGGTCAATGGCAGCATC	GAGATCGGTGCCGGTGCGCAAACCAAGAACG	CGCATCGGCGACAACGCGCGTACCGGTGGCG	ACGCTGGGCCAGAAAGTGACGGTGTCCGGCGGGC	CTCGCCGAGCGCGGCAGCCAGATCAGTGGCGGCG	GGGCTGGTGGGAACCGAGCTCGGCAAGGGCA
CFBP9184	no	TGGAAACGGTCAATGGCAGCATC	GAGATCGGTGCCGGTGCGCAAACCAAGAACG	CGCATCGGCGACAACGCGCGTACCGGTGGCG	ACGCTGGGCCAGAAAGTGACGGTGTCCGGCGGGC	CTCGCCGAGCGCGGCAGCCAGATCAGTGGCGGCG	GGGCTGGTGGGAACCGAGCTCGGCAAGGGCA
CFBP9185	no	TGGAAACGGTCAATGGCAGCATC	GAGATCGGTGCCGGTGCGCAAACCAAGAACG	CGCATCGGCGACAACGCGCGTACCGGTGGCG	ACGCTGGGCCAGAAAGTGACGGTGTCCGGCGGGC	CTCGCCGAGCGCGGCAGCCAGATCAGTGGCGGCG	GGGCTGGTGGGAACCGAGCTCGGCAAGGGCA
